# Supplementary material for: Influence of eye biometrics and corneal micro-structure on noncontact tonometry
Source: PLoS One. 2017 May 4;12(5):e0177180. doi: 10.1371/journal.pone.0177180 (PMC5417684; doi:10.1371/journal.pone.0177180)
Supplement: S1 Table — Data acquired with IOLMaster (AL, CCT, ACD, CR, WTW), Corvis ST (IOPc and IOPnc), OCT (GGv, GGa, GGp) and age. (XLSX) [file pone.0177180.s001.xlsx]

## Sheet: Results
		IOL									Corvis			OCT
		AL	CCT		ACD		R		WTW	Age	IOP corrected	IOP non-corrected	CCT	GGv	GGa	GGp	GGv/GGp
		Mean	Mean	SD [µm]	Mean [mm]	SD [µm]	Mean	SD [µm]
S1	OD	23.49	550	4	3.92	5	7.77	2	12.5	26	15.1	15	547	3.41048	0.378316	0.372209	0.109137
S2	OD	23.26	533	2	3.76	3	7.43	1	12	22	17	16.2	528	2.45581	0.245667	0.452849	0.184399
S3	OD	23.66	579	4	3.34	5	8.03	3	11.8	27	13.5	14	562	3.13712	0.339742	0.394399	0.12572
S4	OD	23.16	573	4	3.55	4	7.7	2	12.1	24	14.1	14.6	560	2.9624	0.315452	0.403402	0.136174
S5	OD	23.38	552	4	3.36	5	7.84	1	11.6	27	17	16.8	543	2.47161	0.231502	0.477987	0.193391
S6	OD	22.25	570	5	3.26	7	7.49	1	11.5	30	16	16	550	2.4663	0.256716	0.469956	0.190551
S7	OD	24.12	594	5	3.41	7	8	1	12.6	27	15.5	16.8	581	2.44835	0.26642	0.460845	0.188227
S8	OD	22.48	609	3	3.24	5	7.94	2	11.7	26	14.3	17.5	631	2.8126	0.2955	0.4241	0.150786
S9	OD	23.37	584	3	3.56	4	7.75	2	12.1	26	13.1	14.8	593	3.20225	0.346242	0.39533	0.123454
S10	OD	23.48	561	3	4.14	4	7.67	2	12.3	24	16	16.1	548	3.07288	0.33548	0.423739	0.137896
S11	OD	22.46	565	4	3.59	4	7.4	3	11.8	25	19.1	19.3	556	2.83588	0.237819	0.417108	0.147083
S12	OD	22.5	578	4	3.66	7	7.3	1	12	25	18.5	19.5	570	2.60713	0.281543	0.427512	0.163978
S13	OD	22.73	549	4	3.23	4	7.59	1	11.8	25	14.5	15.2	567	2.3827	0.250829	0.480056	0.201476
S14	OD	22.64	585	3	3.52	6	7.56	1	12	24	13.6	15.2	590	2.56866	0.284279	0.444743	0.173142
S15	OD	23.55	547	4	3.34	15	8.17	3	12.1	23	17.1	16.7	539	2.72567	0.301739	0.435156	0.159651
S16	OD	22.44	505	4	3.32	9	7.62	2	11.7	24	16.9	15	504	2.32511	0.247456	0.460609	0.198102
S17	OD	23.02	556	4	3.25	10	7.8	2	12.2	24	16.2	16.7	561	2.97436	0.315975	0.409198	0.137575
S18	OD	23	595	3	3.86	6	7.62	1	12.1	24	17.6	18.7	580	2.5641	0.2875	0.4588	0.178932
S19	OD	23.52	556	5	3.6	10	7.9	4	12	26	17.5	17.5	551	2.44558	0.268408	0.439143	0.179566
S20	OD	24.66	539	4	4.03	4	7.78	1	12.1	26	18.4	17.8	536	2.3829	0.2072	0.5023	0.210794
S21	OD	23.01	559	3	3.05	5	7.56	1	12.2	53	14	14.7	566	2.8871	0.2932	0.4211	0.145856
S22	OD	23.19	523	3	3.5	6	7.7	2	12	36	16.6	16	535	2.5522	0.2665	0.46	0.180237
S23	OD	22.35	538	4	2.92	5	7.37	1	11.6	45	15.65	15	520	3.0371	0.3011	0.4343	0.142998
S24	OD	22.93	563	3	2.58	5	7.77	3	11.8	51	15	15.7	566	2.8582	0.2808	0.4333	0.151599
S25	OD	22.51	520	3	2.61	5	7.36	2	11.4	62	14.4	14.5	553	3.0533	0.3141	0.4406	0.144303
S26	OD	22.37	534	4	3.48	9	7.52	2	11.8	24	16.4	15.5	527	2.6137	0.2757	0.4541	0.173738
S27	OD	23.78	512	4	3.99	4	7.71	2	12.2	25	16	14.5	513	2.6993	0.2692	0.4338	0.160708
S28	OD	22.5	549	5	3.44	5	7.36	6	11.7	26	17.7	17.3	540	2.6339	0.2537	0.4748	0.180265
S29	OD	23.61	541	3	3.12	9	7.95	8	11.9	23	16.2	15.8	539	2.8193	0.2935	0.4164	0.147696
S30	OD	21.64	578	4	3.22	4	7.89	1	12	33	14.7	15.3	566	2.795	0.2935	0.4198	0.150197
S31	OD	24.88	542	4	3.93	4	7.91	1	12.3	39	15.3	14.5	529	2.7507	0.2849	0.4355	0.158323
S32	OD	23.98	536	4	3.64	6	7.71	4	12	60	16.4	15.5	526	3.03459	0.314218	0.432025	0.142367
S33	OD	23.52	488	5	2.71	7	7.24	2	12	75	16.7	14.5	492	3.20113	0.276706	0.420556	0.131378
S34	OD	22.56	566	3	2.73	7	7.73	1	12	60	16.2	16.5	556	3.06925	0.308015	0.428295	0.139544
S35	OD	23.09	550	4	3.07	6	7.46	2	12.1	67	15.27	14.83	540	2.42695	0.239114	0.459439	0.189308
S36	OD	23.65	513	8	3.72	5	7.81	8	12.6	58	15.35	14	516.5	3.15561	0.325025	0.396733	0.125723
S37	OD	22.66	571	4	3.33	10	7.47	5	11.8	78	16.65	17.25	565.5	2.52956	0.226939	0.48371	0.191223
S38	OD	24.82	524	4	3.38	6	7.82	1	12.2	64	15.5	14.75	531	3.11484	0.30908	0.389307	0.124985
S39	OD	23.42	545	4	3.22	4	8.13	1	12.7	46	15.5	14.75	532	2.79209	0.295908	0.437365	0.156644
S40	OD	21.74	549	4	2.79	8	7.4	1	11.7	58	13.6	13.25	541.5	2.98802	0.269469	0.416961	0.139545
S41	OD	24.85	564	4	3.3	5	8.12	2	12.2	62	14.55	14.25	543.5	2.91245	0.322586	0.455674	0.156457
S42	OD	23.53	522	4	2.88	6	7.79	2	11.5	58	15.7	14.5	520.5	2.8586	0.292596	0.426601	0.149234
S43	OD	22.87	520	3	3.02	7	7.78	3	12.1	52	16	15	524	3.05427	0.319154	0.416478	0.13636
S44	OD	23.08	498	4	3.38	7	7.79	1	12.4	70	15.75	13.5	493	3.06919	0.308007	0.432365	0.140873
S45	OD	22.72	590	4	2.85	8	7.66	1	11.4	67	16.85	17.5	566.5	2.79291	0.277581	0.430654	0.154195
S46	OD	24.15	530	5	2.74	6	7.76	7	11.6	64	17.5	16.25	518.5	3.10464	0.304103	0.419776	0.135209
S47	OD	22.87	582	4	3.04	5	7.71	1	12.2	42	17.1	18	572	2.93787	0.309863	0.422088	0.143672
S48	OD	24.18	541	4	3.19	5	7.92	1	12.4	59	18.13	16.83	518	3.03211	0.309848	0.432378	0.1426
S49	OD	24.75	579	3	2.94	6	8.16	2	12	70	13.17	14	570.67	2.89725	0.297387	0.42085	0.145258
S50	OD	24.51	599	3	3.19	5	8.5	1	11.5	69	16.4	18	589	2.32896	0.222164	0.487531	0.209334
S51	OD	21.76	582	4	2.77	6	7.57	1	11.5	71	18.6	19.5	572	2.6928	0.24752	0.475026	0.176406
S52	OD	24.06	612	4	3.24	5	8.09	1	12.3	66	14.35	16.5	603.5	2.27827	0.222475	0.521096	0.228724
S53	OD	24.68	533	3	3.02	6	8.11	1	12.1	73	17	15.5	513	2.78239	0.309507	0.446838	0.160595
S54	OD	23.39	532	5	2.8	4	7.86	2	12	67	14.65	13.5	521.5	2.96769	0.301397	0.448672	0.151186
S55	OD	24.13	540	3	3.35	4	8.01	5	12.5	47	16.05	15	522.5	3.17739	0.3294	0.393309	0.123784
S56	OD	23.56	549	4	2.88	4	7.91	1	11.6	76	15.3	15.25	549	2.78531	0.314748	0.435588	0.156387
